# Supplementary material for: Development and Validation of a Rapid LC-MS/MS Method for Quantifying Eravacycline in Epithelial Lining Fluid: Application to a Prospective Pulmonary Distribution Study in HAP/VAP Patients
Source: Antibiotics (Basel). 2025 Sep 22;14(9):957. doi: 10.3390/antibiotics14090957 (PMC12466610; doi:10.3390/antibiotics14090957)
Supplement: Supplementary file 1 [file antibiotics-14-00957-s001.zip]

Archive with 1 entries (1 files):
- antibiotics-3833175-supplementary.pdf
